# Supplementary material for: Identification of Clonality through Genomic Profile Analysis in Multiple Lung Cancers
Source: J Clin Med. 2020 Feb 20;9(2):573. doi: 10.3390/jcm9020573 (PMC7074554; doi:10.3390/jcm9020573)
Supplement: Supplementary file 1 [file jcm-09-00573-s001.zip]

Archive with 3 entries (2 files):
- jcm-690359-supplementary/
- jcm-690359-supplementary/jcm-690359-supplementary.docx
- jcm-690359-supplementary/Supple Table 3-JCM.pdf
